# Supplementary material for: Canary Seed (Phalaris canariensis L.) Peptides Prevent Obesity and Glucose Intolerance in Mice Fed a Western Diet
Source: Int J Mol Sci. 2022 Nov 29;23(23):14927. doi: 10.3390/ijms232314927 (PMC9736008; doi:10.3390/ijms232314927)
Supplement: Supplementary file 1 [file ijms-23-14927-s001.zip]

Archive with 1 entries (1 files):
- ijms-2041416-supplementary.pdf
